# Supplementary material for: Time Domains of Hypoxia Responses and -Omics Insights
Source: Front Physiol. 2022 Aug 8;13:885295. doi: 10.3389/fphys.2022.885295 (PMC9400701; doi:10.3389/fphys.2022.885295)
Supplement: Supplementary file 1 [file DataSheet1.CSV]

Gene name	Study	Number of reported findings	Population
EPAS1	Arciero et al., 2018	28	Tibetan
EPAS1	Beall et al., 2010	28	Tibetan
EPAS1	Bigham et al., 2010	28	Tibetan
EPAS1	Gnecchi-Ruscone et al., 2018: gene sub-networks	28	Tibetan
EPAS1	Hu et al., 2017	28	Tibetan
EPAS1	Jeong et al., 2014	28	Tibetan
EPAS1	Jeong et al., 2018	28	Tibetan
EPAS1	Peng et al., 2010	28	Tibetan
EPAS1	Simonson et al., 2010	28	Tibetan
EPAS1	Wang et al., 2011	28	Tibetan
EPAS1	Wang et al., 2011: 200kb regions	28	Tibetan
EPAS1	Wang et al., 2011: Fst	28	Tibetan
EPAS1	Wuren et al., 2014	28	Tibetan
EPAS1	Xu et al., 2011	28	Tibetan
EPAS1	Yang et al., 2017	28	Tibetan
EPAS1	Yi et al., 2010	28	Tibetan
EGLN1	Arciero et al., 2018	25	Tibetan
EGLN1	Bigham et al., 2010	25	Tibetan
EGLN1	Gnecchi-Ruscone et al., 2018: gene sub-networks	25	Tibetan
EGLN1	Hu et al., 2017	25	Tibetan
EGLN1	Jeong et al., 2014	25	Tibetan
EGLN1	Jeong et al., 2018	25	Tibetan
EGLN1	Peng et al., 2010	25	Tibetan
EGLN1	Simonson et al., 2010	25	Tibetan
EGLN1	Wang et al., 2011	25	Tibetan
EGLN1	Wang et al., 2011: 200kb regions	25	Tibetan
EGLN1	Wang et al., 2011: Fst	25	Tibetan
EGLN1	Wuren et al., 2014	25	Tibetan
EGLN1	Xu et al., 2011	25	Tibetan
EGLN1	Yang et al., 2017	25	Tibetan
EGLN1	Yi et al., 2010	25	Tibetan
ATP6V1E2	Arciero et al., 2018	7	Tibetan
ATP6V1E2	Jeong et al., 2018	7	Tibetan
ATP6V1E2	Peng et al., 2010	7	Tibetan
ATP6V1E2	Simonson et al., 2010	7	Tibetan
ATP6V1E2	Wang et al., 2011: 200kb regions	7	Tibetan
ATP6V1E2	Wang et al., 2011: Fst	7	Tibetan
ATP6V1E2	Yi et al., 2010	7	Tibetan
CDH13	Arciero et al., 2018	7	Tibetan
CDH13	Jeong et al., 2018	7	Tibetan
CDH13	Simonson et al., 2010	7	Tibetan
CDH13	Wang et al., 2011	7	Tibetan
CDH13	Wang et al., 2011: 200kb regions	7	Tibetan
CDH13	Wang et al., 2011: Fst	7	Tibetan
DISC1	Arciero et al., 2018	7	Tibetan
DISC1	Jeong et al., 2018	7	Tibetan
DISC1	Simonson et al., 2010	7	Tibetan
DISC1	Wang et al., 2011: 200kb regions	7	Tibetan
DISC1	Wang et al., 2011: Fst	7	Tibetan
DISC1	Xu et al., 2011	7	Tibetan
DISC1	Yi et al., 2010	7	Tibetan
GNPAT	Jeong et al., 2018	7	Tibetan
GNPAT	Peng et al., 2010	7	Tibetan
GNPAT	Simonson et al., 2010	7	Tibetan
GNPAT	Wang et al., 2011	7	Tibetan
GNPAT	Wang et al., 2011: 200kb regions	7	Tibetan
GNPAT	Wang et al., 2011: Fst	7	Tibetan
HBB	Bigham et al., 2010	7	Tibetan
HBB	Simonson et al., 2010	7	Tibetan
HBB	Wang et al., 2011: 200kb regions	7	Tibetan
HBB	Wuren et al., 2014	7	Tibetan
HBB	Yi et al., 2010	7	Tibetan
HBG2	Bigham et al., 2010	7	Tibetan
HBG2	Simonson et al., 2010	7	Tibetan
HBG2	Wang et al., 2011: 200kb regions	7	Tibetan
HBG2	Wuren et al., 2014	7	Tibetan
HBG2	Yi et al., 2010	7	Tibetan
RHOQ	Arciero et al., 2018	7	Tibetan
RHOQ	Jeong et al., 2018	7	Tibetan
RHOQ	Peng et al., 2010	7	Tibetan
RHOQ	Wang et al., 2011	7	Tibetan
RHOQ	Wang et al., 2011: 200kb regions	7	Tibetan
RHOQ	Wang et al., 2011: Fst	7	Tibetan
TRIM67	Arciero et al., 2018	7	Tibetan
TRIM67	Jeong et al., 2018	7	Tibetan
TRIM67	Peng et al., 2010	7	Tibetan
TRIM67	Simonson et al., 2010	7	Tibetan
TRIM67	Wang et al., 2011: 200kb regions	7	Tibetan
TRIM67	Wang et al., 2011: Fst	7	Tibetan
TRIM67	Xu et al., 2011	7	Tibetan
CRIPT	Arciero et al., 2018	6	Tibetan
CRIPT	Jeong et al., 2018	6	Tibetan
CRIPT	Peng et al., 2010	6	Tibetan
CRIPT	Wang et al., 2011: 200kb regions	6	Tibetan
CRIPT	Wang et al., 2011: Fst	6	Tibetan
CRIPT	Xu et al., 2011	6	Tibetan
EGLN1	Bigham et al., 2009	6	Andean
EGLN1	Bigham et al., 2010	6	Andean
EGLN1	Foll et al., 2014	6	Andean
EXOC8	Peng et al., 2010	6	Tibetan
EXOC8	Simonson et al., 2010	6	Tibetan
EXOC8	Wang et al., 2011	6	Tibetan
EXOC8	Wang et al., 2011: 200kb regions	6	Tibetan
EXOC8	Wang et al., 2011: Fst	6	Tibetan
HLA-DQB1	Arciero et al., 2018	6	Tibetan
HLA-DQB1	Simonson et al., 2010	6	Tibetan
HLA-DQB1	Wang et al., 2011: Fst	6	Tibetan
HLA-DQB1	Yang et al., 2017	6	Tibetan
HMOX2	Peng et al., 2010	6	Tibetan
HMOX2	Simonson et al., 2010	6	Tibetan
HMOX2	Wuren et al., 2014	6	Tibetan
NOS2	Bigham et al., 2009	6	Andean
NOS2	Bigham et al., 2010	6	Andean
NOS2	Crawford et al., 2017	6	Andean
PRKCE	Arciero et al., 2018	6	Tibetan
PRKCE	Jeong et al., 2018	6	Tibetan
PRKCE	Peng et al., 2010	6	Tibetan
PRKCE	Simonson et al., 2010	6	Tibetan
PRKCE	Wang et al., 2011: 200kb regions	6	Tibetan
PRKCE	Wang et al., 2011: Fst	6	Tibetan
C1orf124	Peng et al., 2010	5	Tibetan
C1orf124	Simonson et al., 2010	5	Tibetan
C1orf124	Wang et al., 2011: 200kb regions	5	Tibetan
C1orf124	Wang et al., 2011: Fst	5	Tibetan
C1orf124	Yi et al., 2010	5	Tibetan
C1orf131	Jeong et al., 2018	5	Tibetan
C1orf131	Peng et al., 2010	5	Tibetan
C1orf131	Simonson et al., 2010	5	Tibetan
C1orf131	Wang et al., 2011: 200kb regions	5	Tibetan
C1orf131	Wang et al., 2011: Fst	5	Tibetan
COPS5	Bigham et al., 2009	5	Andean
COPS5	Bigham et al., 2010	5	Andean
COPS5	Stobdan et al., 2017	5	Andean
COPS5	Zhou et al., 2013	5	Andean
EPAS1	Bigham et al., 2010	5	Andean
EPAS1	Eichstaedt et al., 2017	5	Andean
EPAS1	Foll et al., 2014	5	Andean
PRKAA1	Bigham et al., 2009	5	Andean
PRKAA1	Bigham et al., 2010	5	Andean
PRKAA1	Crawford et al., 2017	5	Andean
TSNAX	Jeong et al., 2018	5	Tibetan
TSNAX	Peng et al., 2010	5	Tibetan
TSNAX	Simonson et al., 2010	5	Tibetan
TSNAX	Wang et al., 2011: 200kb regions	5	Tibetan
TSNAX	Wang et al., 2011: Fst	5	Tibetan
WWOX	Arciero et al., 2018	5	Tibetan
WWOX	Gnecchi-Ruscone et al., 2018: gene sub-networks	5	Tibetan
WWOX	Jeong et al., 2018	5	Tibetan
WWOX	Simonson et al., 2010	5	Tibetan
WWOX	Wang et al., 2011: 200kb regions	5	Tibetan
ACVR1B	Jeong et al., 2018	4	Tibetan
ACVR1B	Wang et al., 2011: 200kb regions	4	Tibetan
ACVR1B	Xu et al., 2011	4	Tibetan
ACVR1B	Yi et al., 2010	4	Tibetan
BCL7A	Arciero et al., 2018	4	Tibetan
BCL7A	Simonson et al., 2010	4	Tibetan
BCL7A	Wang et al., 2011: 200kb regions	4	Tibetan
BCL7A	Wang et al., 2011: Fst	4	Tibetan
CELSR1	Arciero et al., 2018	4	Tibetan
CELSR1	Simonson et al., 2010	4	Tibetan
CELSR1	Wang et al., 2011: 200kb regions	4	Tibetan
CELSR1	Wang et al., 2011: Fst	4	Tibetan
COL2A1	Arciero et al., 2018	4	Tibetan
COL2A1	Peng et al., 2010	4	Tibetan
COL2A1	Wang et al., 2011: Fst	4	Tibetan
COL2A1	Xu et al., 2011	4	Tibetan
CYP17A1	Simonson et al., 2010	4	Tibetan
CYP17A1	Wuren et al., 2014	4	Tibetan
EP300	Gnecchi-Ruscone et al., 2018: gene sub-networks	4	Tibetan
EP300	Peng et al., 2010	4	Tibetan
EP300	Wang et al., 2011: 200kb regions	4	Tibetan
FSHR	Jeong et al., 2018	4	Tibetan
FSHR	Simonson et al., 2010	4	Tibetan
FSHR	Wang et al., 2011: 200kb regions	4	Tibetan
FSHR	Wang et al., 2011: Fst	4	Tibetan
HFE	Wuren et al., 2014	4	Tibetan
HFE	Yi et al., 2010	4	Tibetan
IL6	Bigham et al., 2009	4	Andean
IL6	Bigham et al., 2010	4	Andean
IL6	Foll et al., 2014	4	Andean
MAD1L1	Gnecchi-Ruscone et al., 2018: gene sub-networks	4	Tibetan
MAD1L1	Simonson et al., 2010	4	Tibetan
MAD1L1	Wang et al., 2011: 200kb regions	4	Tibetan
MAD1L1	Wang et al., 2011: Fst	4	Tibetan
MUC17	Eichstaedt et al., 2014	4	Andean
MUC17	Eichstaedt et al., 2015	4	Andean
MUC17	Eichstaedt et al., 2017	4	Andean
NEK7	Arciero et al., 2018	4	Tibetan
NEK7	Wang et al., 2011: 200kb regions	4	Tibetan
NEK7	Yang et al., 2017	4	Tibetan
PARD3B	Arciero et al., 2018	4	Tibetan
PARD3B	Simonson et al., 2010	4	Tibetan
PARD3B	Wang et al., 2011: 200kb regions	4	Tibetan
PARD3B	Wang et al., 2011: Fst	4	Tibetan
PCDH15	Arciero et al., 2018	4	Tibetan
PCDH15	Simonson et al., 2010	4	Tibetan
PCDH15	Wang et al., 2011: 200kb regions	4	Tibetan
PCDH15	Wang et al., 2011: Fst	4	Tibetan
PDE4B	Jeong et al., 2018	4	Tibetan
PDE4B	Simonson et al., 2010	4	Tibetan
PDE4B	Wang et al., 2011: 200kb regions	4	Tibetan
PDE4B	Wang et al., 2011: Fst	4	Tibetan
PIGF	Jeong et al., 2018	4	Tibetan
PIGF	Peng et al., 2010	4	Tibetan
PIGF	Wang et al., 2011: 200kb regions	4	Tibetan
PIGF	Wang et al., 2011: Fst	4	Tibetan
PKLR	Simonson et al., 2010	4	Tibetan
PKLR	Wuren et al., 2014	4	Tibetan
PKLR	Yi et al., 2010	4	Tibetan
PPARA	Simonson et al., 2010	4	Tibetan
PPARA	Wang et al., 2011: Fst	4	Tibetan
PPARA	Wuren et al., 2014	4	Tibetan
SENP1	Stobdan et al., 2017	4	Andean
SENP1	Zhou et al., 2013	4	Andean
SERPINE1	Eichstaedt et al., 2014	4	Andean
SERPINE1	Eichstaedt et al., 2015	4	Andean
SERPINE1	Eichstaedt et al., 2017	4	Andean
TGFBR3	Jeong et al., 2018	4	Tibetan
TGFBR3	Peng et al., 2010	4	Tibetan
TGFBR3	Wang et al., 2011: 200kb regions	4	Tibetan
TRIM56	Eichstaedt et al., 2014	4	Andean
TRIM56	Eichstaedt et al., 2015	4	Andean
TRIM56	Eichstaedt et al., 2017	4	Andean
TSC22D2	Arciero et al., 2018	4	Tibetan
TSC22D2	Jeong et al., 2018	4	Tibetan
TSC22D2	Wang et al., 2011: 200kb regions	4	Tibetan
TSC22D2	Wang et al., 2011: Fst	4	Tibetan
VDR	Gnecchi-Ruscone et al., 2018: gene sub-networks	4	Tibetan
VDR	Hu et al., 2017	4	Tibetan
VDR	Wang et al., 2011: Fst	4	Tibetan
VEGFB	Bigham et al., 2010	4	Andean
VEGFB	Eichstaedt et al., 2014	4	Andean
VEGFB	Eichstaedt et al., 2017	4	Andean
XIRP2	Arciero et al., 2018	4	Tibetan
XIRP2	Simonson et al., 2010	4	Tibetan
XIRP2	Wang et al., 2011: 200kb regions	4	Tibetan
XIRP2	Wang et al., 2011: Fst	4	Tibetan
ACTN1	Gnecchi-Ruscone et al., 2018: gene sub-networks	3	Tibetan
ACTN1	Jeong et al., 2018	3	Tibetan
ACTN1	Wang et al., 2011: 200kb regions	3	Tibetan
ADH6	Alkorta-Aranburu et al., 2012	3	Ethiopian
ADH6	Huerta-Sanchez et al., 2013	3	Ethiopian
ADH7	Wang et al., 2011: Fst	3	Tibetan
ADH7	Yang et al., 2017	3	Tibetan
ANKS1B	Simonson et al., 2010	3	Tibetan
ANKS1B	Wang et al., 2011: 200kb regions	3	Tibetan
ANKS1B	Wang et al., 2011: Fst	3	Tibetan
ANP32D	Stobdan et al., 2017	3	Andean
ANP32D	Zhou et al., 2013	3	Andean
AP1S1	Eichstaedt et al., 2014	3	Andean
AP1S1	Eichstaedt et al., 2015	3	Andean
AP1S1	Eichstaedt et al., 2017	3	Andean
ARHGAP15	Alkorta-Aranburu et al., 2012	3	Ethiopian
ARHGAP15	Scheinfeldt et al., 2012	3	Ethiopian
ARNT	Bigham et al., 2010	3	Tibetan
ARNT	Gnecchi-Ruscone et al., 2018: gene sub-networks	3	Tibetan
ARNT	Yang et al., 2017	3	Tibetan
AS3MT	Eichstaedt et al., 2014	3	Andean
AS3MT	Jacovas et al., 2018	3	Andean
BCL2L14	Gnecchi-Ruscone et al., 2018: gene sub-networks	3	Tibetan
BCL2L14	Simonson et al., 2010	3	Tibetan
BCL2L14	Wang et al., 2011: 200kb regions	3	Tibetan
BIRC6	Simonson et al., 2010	3	Tibetan
BIRC6	Wang et al., 2011: 200kb regions	3	Tibetan
BIRC6	Wang et al., 2011: Fst	3	Tibetan
C2orf61	Simonson et al., 2010	3	Tibetan
C2orf61	Wang et al., 2011: 200kb regions	3	Tibetan
C2orf61	Wang et al., 2011: Fst	3	Tibetan
CCDC64	Simonson et al., 2010	3	Tibetan
CCDC64	Wang et al., 2011: 200kb regions	3	Tibetan
CCDC64	Wang et al., 2011: Fst	3	Tibetan
CDH12	Jeong et al., 2018	3	Tibetan
CDH12	Wang et al., 2011: 200kb regions	3	Tibetan
CDH12	Wang et al., 2011: Fst	3	Tibetan
CHKA	Eichstaedt et al., 2014	3	Andean
CHKA	Eichstaedt et al., 2015	3	Andean
CHKA	Eichstaedt et al., 2017	3	Andean
COL11A2	Arciero et al., 2018	3	Tibetan
COL11A2	Gnecchi-Ruscone et al., 2018: gene sub-networks	3	Tibetan
COL11A2	Hu et al., 2017	3	Tibetan
COL21A1	Eichstaedt et al., 2017	3	Andean
COL21A1	Stobdan et al., 2017	3	Andean
COL21A1	Zhou et al., 2013	3	Andean
CRIM1	Jeong et al., 2018	3	Tibetan
CRIM1	Wang et al., 2011: 200kb regions	3	Tibetan
CRIM1	Wang et al., 2011: Fst	3	Tibetan
CSMD1	Arciero et al., 2018	3	Tibetan
CSMD1	Simonson et al., 2010	3	Tibetan
CSMD1	Wang et al., 2011: Fst	3	Tibetan
CYB561D1	Arciero et al., 2018	3	Tibetan
CYB561D1	Simonson et al., 2010	3	Tibetan
CYB561D1	Wang et al., 2011: Fst	3	Tibetan
CYP2E1	Simonson et al., 2010	3	Tibetan
CYP2E1	Wang et al., 2011: Fst	3	Tibetan
DCC	Arciero et al., 2018	3	Tibetan
DCC	Jeong et al., 2018	3	Tibetan
DCC	Wang et al., 2011: Fst	3	Tibetan
DNAH5	Jeong et al., 2018	3	Tibetan
DNAH5	Wang et al., 2011: 200kb regions	3	Tibetan
DNAH5	Wang et al., 2011: Fst	3	Tibetan
DUOX2	Jacovas et al., 2018	3	Andean
DUOX2	Zhou et al., 2013	3	Andean
EDNRA	Bigham et al., 2009	3	Andean
EDNRA	Bigham et al., 2010	3	Andean
EDNRA	Bigham et al., 2010	3	Tibetan
EDNRA	Simonson et al., 2010	3	Tibetan
EGLN3	Bigham et al., 2010	3	Tibetan
EGLN3	Gnecchi-Ruscone et al., 2018: gene sub-networks	3	Tibetan
EGLN3	Yang et al., 2017	3	Tibetan
EPO	Bigham et al., 2010	3	Andean
EPO	Eichstaedt et al., 2015	3	Andean
FGF10	Wang et al., 2011: Fst	3	Tibetan
FGF10	Yang et al., 2017	3	Tibetan
GABRB3	Arciero et al., 2018	3	Tibetan
GABRB3	Wang et al., 2011: 200kb regions	3	Tibetan
GABRB3	Wang et al., 2011: Fst	3	Tibetan
GALNTL1	Jeong et al., 2018	3	Tibetan
GALNTL1	Simonson et al., 2010	3	Tibetan
GALNTL1	Wang et al., 2011: 200kb regions	3	Tibetan
GRID2	Simonson et al., 2010	3	Tibetan
GRID2	Wang et al., 2011: 200kb regions	3	Tibetan
GRID2	Wang et al., 2011: Fst	3	Tibetan
HBD	Bigham et al., 2010	3	Tibetan
HBD	Simonson et al., 2010	3	Tibetan
HBD	Wang et al., 2011: 200kb regions	3	Tibetan
HBE1	Bigham et al., 2010	3	Tibetan
HBE1	Simonson et al., 2010	3	Tibetan
HBE1	Wang et al., 2011: 200kb regions	3	Tibetan
HBG1	Bigham et al., 2010	3	Tibetan
HBG1	Simonson et al., 2010	3	Tibetan
HBG1	Wang et al., 2011: 200kb regions	3	Tibetan
HLA-DQA1	Simonson et al., 2010	3	Tibetan
HLA-DQA1	Wang et al., 2011: 200kb regions	3	Tibetan
HLA-DQA1	Wang et al., 2011: Fst	3	Tibetan
HLA-DRB1	Simonson et al., 2010	3	Tibetan
HLA-DRB1	Wang et al., 2011: 200kb regions	3	Tibetan
HLA-DRB1	Wang et al., 2011: Fst	3	Tibetan
HLA-DRB5	Simonson et al., 2010	3	Tibetan
HLA-DRB5	Wang et al., 2011: 200kb regions	3	Tibetan
HLA-DRB5	Wang et al., 2011: Fst	3	Tibetan
HLA-DRB6	Simonson et al., 2010	3	Tibetan
HLA-DRB6	Wang et al., 2011: 200kb regions	3	Tibetan
HLA-DRB6	Wang et al., 2011: Fst	3	Tibetan
HNF4G	Simonson et al., 2010	3	Tibetan
HNF4G	Wang et al., 2011: 200kb regions	3	Tibetan
HNF4G	Wang et al., 2011: Fst	3	Tibetan
IL17F	Eichstaedt et al., 2014	3	Andean
IL17F	Eichstaedt et al., 2017	3	Andean
IRAK4	Arciero et al., 2018	3	Tibetan
IRAK4	Gnecchi-Ruscone et al., 2018: gene sub-networks	3	Tibetan
IRAK4	Wang et al., 2011: 200kb regions	3	Tibetan
ITSN1	Arciero et al., 2018	3	Tibetan
ITSN1	Peng et al., 2010	3	Tibetan
ITSN1	Wang et al., 2011: Fst	3	Tibetan
KIAA1841	Arciero et al., 2018	3	Tibetan
KIAA1841	Jeong et al., 2018	3	Tibetan
KIAA1841	Wang et al., 2011: 200kb regions	3	Tibetan
LOC730078	Wang et al., 2011: 200kb regions	3	Tibetan
LOC730078	Wang et al., 2011: Fst	3	Tibetan
LOC730078	Xu et al., 2011	3	Tibetan
LPHN2	Peng et al., 2010	3	Tibetan
LPHN2	Wang et al., 2011: 200kb regions	3	Tibetan
LPHN2	Wang et al., 2011: Fst	3	Tibetan
LRRC3B	Arciero et al., 2018	3	Tibetan
LRRC3B	Wang et al., 2011: Fst	3	Tibetan
LRRC3B	Yi et al., 2010	3	Tibetan
LRRC4C	Jeong et al., 2018	3	Tibetan
LRRC4C	Wang et al., 2011: 200kb regions	3	Tibetan
LRRC4C	Wang et al., 2011: Fst	3	Tibetan
MCTP2	Jeong et al., 2018	3	Tibetan
MCTP2	Simonson et al., 2010	3	Tibetan
MCTP2	Wang et al., 2011: 200kb regions	3	Tibetan
MPHOSPH10	Hu et al., 2017	3	Tibetan
MPHOSPH10	Simonson et al., 2010	3	Tibetan
MPHOSPH10	Wang et al., 2011: 200kb regions	3	Tibetan
MUC12	Eichstaedt et al., 2014	3	Andean
MUC12	Eichstaedt et al., 2015	3	Andean
MUC12	Eichstaedt et al., 2017	3	Andean
MUC3A	Eichstaedt et al., 2014	3	Andean
MUC3A	Eichstaedt et al., 2015	3	Andean
MUC3A	Eichstaedt et al., 2017	3	Andean
MYC	Gnecchi-Ruscone et al., 2018: gene sub-networks	3	Tibetan
MYC	Wang et al., 2011: 200kb regions	3	Tibetan
MYC	Wang et al., 2011: Fst	3	Tibetan
NDUFS8	Eichstaedt et al., 2014	3	Andean
NDUFS8	Eichstaedt et al., 2015	3	Andean
NDUFS8	Eichstaedt et al., 2017	3	Andean
NEB	Arciero et al., 2018	3	Tibetan
NEB	Simonson et al., 2010	3	Tibetan
NEB	Wang et al., 2011: Fst	3	Tibetan
NELL1	Arciero et al., 2018	3	Tibetan
NELL1	Simonson et al., 2010	3	Tibetan
NELL1	Xu et al., 2011	3	Tibetan
NOTCH1	Arciero et al., 2018	3	Tibetan
NOTCH1	Bigham et al., 2010	3	Tibetan
NOTCH1	Simonson et al., 2010	3	Tibetan
NRP2	Bigham et al., 2010	3	Tibetan
NRP2	Wang et al., 2011: 200kb regions	3	Tibetan
NRP2	Wang et al., 2011: Fst	3	Tibetan
OAS3	Arciero et al., 2018	3	Tibetan
OAS3	Jeong et al., 2018	3	Tibetan
OAS3	Peng et al., 2010	3	Tibetan
OLFM4	Jeong et al., 2018	3	Tibetan
OLFM4	Wang et al., 2011: 200kb regions	3	Tibetan
OLFM4	Wang et al., 2011: Fst	3	Tibetan
PCDH7	Jeong et al., 2018	3	Tibetan
PCDH7	Simonson et al., 2010	3	Tibetan
PCDH7	Wang et al., 2011: 200kb regions	3	Tibetan
PDSS1	Eichstaedt et al., 2014	3	Andean
PDSS1	Eichstaedt et al., 2017	3	Andean
PEX13	Jeong et al., 2018	3	Tibetan
PEX13	Peng et al., 2010	3	Tibetan
PEX13	Wang et al., 2011: 200kb regions	3	Tibetan
PFKM	Foll et al., 2014	3	Andean
PFKM	Stobdan et al., 2017	3	Andean
PFKM	Zhou et al., 2013	3	Andean
PHACTR1	Peng et al., 2010	3	Tibetan
PHACTR1	Simonson et al., 2010	3	Tibetan
PHACTR1	Wang et al., 2011: 200kb regions	3	Tibetan
PIGG	Alkorta-Aranburu et al., 2012	3	Ethiopian
PIGG	Scheinfeldt et al., 2012	3	Ethiopian
PIGG	Udpa et al., 2014	3	Ethiopian
PIK3R1	Peng et al., 2010	3	Tibetan
PIK3R1	Wang et al., 2011: Fst	3	Tibetan
PIP5K1B	Arciero et al., 2018	3	Tibetan
PIP5K1B	Peng et al., 2010	3	Tibetan
PIP5K1B	Wang et al., 2011: 200kb regions	3	Tibetan
PMS2	Gnecchi-Ruscone et al., 2018: gene sub-networks	3	Tibetan
PMS2	Simonson et al., 2010	3	Tibetan
PMS2	Wang et al., 2011: 200kb regions	3	Tibetan
PRIM2	Jeong et al., 2018	3	Tibetan
PRIM2	Simonson et al., 2010	3	Tibetan
PRIM2	Wang et al., 2011: Fst	3	Tibetan
PRKAA2	Bigham et al., 2009	3	Andean
PRKAA2	Bigham et al., 2010	3	Andean
PRKAA2	Crawford et al., 2017	3	Andean
PSMD9	Simonson et al., 2010	3	Tibetan
PSMD9	Wang et al., 2011: 200kb regions	3	Tibetan
PSMD9	Wang et al., 2011: Fst	3	Tibetan
PTGIS	Hu et al., 2017	3	Tibetan
PTGIS	Simonson et al., 2010	3	Tibetan
PVRL1	Jeong et al., 2014	3	Tibetan
PVRL1	Wang et al., 2011: 200kb regions	3	Tibetan
PVRL1	Wang et al., 2011: Fst	3	Tibetan
RBX1	Bigham et al., 2010	3	Tibetan
RBX1	Jeong et al., 2018	3	Tibetan
RBX1	Wang et al., 2011: 200kb regions	3	Tibetan
RHOB	Simonson et al., 2010	3	Tibetan
RHOB	Wang et al., 2011: 200kb regions	3	Tibetan
RHOB	Wang et al., 2011: Fst	3	Tibetan
RSU1	Arciero et al., 2018	3	Tibetan
RSU1	Simonson et al., 2010	3	Tibetan
RSU1	Wang et al., 2011: 200kb regions	3	Tibetan
RUNX1	Jeong et al., 2018	3	Tibetan
RUNX1	Wang et al., 2011: 200kb regions	3	Tibetan
RUNX1	Wang et al., 2011: Fst	3	Tibetan
SATB1	Bigham et al., 2010	3	Tibetan
SATB1	Simonson et al., 2010	3	Tibetan
SATB1	Wang et al., 2011: 200kb regions	3	Tibetan
SGK3	Stobdan et al., 2017	3	Andean
SGK3	Zhou et al., 2013	3	Andean
SLC6A13	Jeong et al., 2018	3	Tibetan
SLC6A13	Simonson et al., 2010	3	Tibetan
SLC6A13	Wang et al., 2011: Fst	3	Tibetan
SLC8A1	Arciero et al., 2018	3	Tibetan
SLC8A1	Simonson et al., 2010	3	Tibetan
SLC8A1	Wang et al., 2011: Fst	3	Tibetan
SLIT2	Arciero et al., 2018	3	Tibetan
SLIT2	Simonson et al., 2010	3	Tibetan
SLIT2	Wang et al., 2011: 200kb regions	3	Tibetan
SMG6	Arciero et al., 2018	3	Tibetan
SMG6	Wang et al., 2011: 200kb regions	3	Tibetan
SMG6	Wang et al., 2011: Fst	3	Tibetan
SMURF2	Huerta-Sanchez et al., 2013	3	Ethiopian
SMURF2	Scheinfeldt et al., 2012	3	Ethiopian
SOCS5	Wang et al., 2011: 200kb regions	3	Tibetan
SOCS5	Wang et al., 2011: Fst	3	Tibetan
SOCS5	Xu et al., 2011	3	Tibetan
SPP1	Gnecchi-Ruscone et al., 2018: gene sub-networks	3	Tibetan
SPP1	Wang et al., 2011: Fst	3	Tibetan
SPP1	Yi et al., 2010	3	Tibetan
ST3GAL3	Simonson et al., 2010	3	Tibetan
ST3GAL3	Wang et al., 2011: 200kb regions	3	Tibetan
ST3GAL3	Wang et al., 2011: Fst	3	Tibetan
STMN2	Arciero et al., 2018	3	Tibetan
STMN2	Wang et al., 2011: 200kb regions	3	Tibetan
STMN2	Wang et al., 2011: Fst	3	Tibetan
TBC1D1	Jeong et al., 2018	3	Tibetan
TBC1D1	Peng et al., 2010	3	Tibetan
TBC1D1	Simonson et al., 2010	3	Tibetan
TCIRG1	Eichstaedt et al., 2014	3	Andean
TCIRG1	Eichstaedt et al., 2015	3	Andean
TCIRG1	Eichstaedt et al., 2017	3	Andean
TERT	Bigham et al., 2010	3	Tibetan
TERT	Gnecchi-Ruscone et al., 2018: gene sub-networks	3	Tibetan
TERT	Wang et al., 2011: 200kb regions	3	Tibetan
TH	Bigham et al., 2010	3	Andean
TH	Foll et al., 2014	3	Andean
TMEM247	Arciero et al., 2018	3	Tibetan
TMEM247	Hu et al., 2017	3	Tibetan
TMEM247	Jeong et al., 2018	3	Tibetan
TTC27	Simonson et al., 2010	3	Tibetan
TTC27	Wang et al., 2011: 200kb regions	3	Tibetan
TTC27	Wang et al., 2011: Fst	3	Tibetan
UBE2V1	Gnecchi-Ruscone et al., 2018: gene sub-networks	3	Tibetan
UBE2V1	Simonson et al., 2010	3	Tibetan
UBE2V1	Wang et al., 2011: 200kb regions	3	Tibetan
UNC5C	Simonson et al., 2010	3	Tibetan
UNC5C	Wang et al., 2011: 200kb regions	3	Tibetan
UNC5C	Wang et al., 2011: Fst	3	Tibetan
WDR66	Simonson et al., 2010	3	Tibetan
WDR66	Wang et al., 2011: 200kb regions	3	Tibetan
WDR66	Wang et al., 2011: Fst	3	Tibetan
ZNF638	Peng et al., 2010	3	Tibetan
ZNF638	Simonson et al., 2010	3	Tibetan
ZNF638	Wang et al., 2011: 200kb regions	3	Tibetan
ZNF721	Alkorta-Aranburu et al., 2012	3	Ethiopian
ZNF721	Scheinfeldt et al., 2012	3	Ethiopian
ZNF721	Udpa et al., 2014	3	Ethiopian
